# Supplementary material for: More Effective Mobilization of Hg2+ from Human Serum Albumin Compared to Cd2+ by L-Cysteine at Near-Physiological Conditions
Source: Toxics. 2023 Jul 8;11(7):599. doi: 10.3390/toxics11070599 (PMC10383730; doi:10.3390/toxics11070599)
Supplement: Supplementary file 1 [file toxics-11-00599-s001.zip]

Archive with 1 entries (1 files):
- toxics-2416777-supplementary.pdf
